# Supplementary material for: TMT-based quantitative proteomics reveals the genetic mechanisms of secondary hair follicle development in fine-wool sheep
Source: PLoS One. 2025 Feb 6;20(2):e0315637. doi: 10.1371/journal.pone.0315637 (PMC11801579; doi:10.1371/journal.pone.0315637)
Supplement: S1 Table — (XLSX) [file pone.0315637.s001.xlsx]

## Sheet: E75 vs E85
Supplemental Table1
Accession	Description	Protein symbols	Score	Coverage	# Proteins	# Unique Peptides	# Peptides	# PSMs	E75 vs E85
57164373	serum albumin precursor [Ovis aries]	ALB	6338.73	85.17	3	60	60	1756	1.69364
57526674	alpha-2-HS-glycoprotein precursor [Ovis aries]	AHSG	2383.57	50.55	1	17	17	527	2.33934
426237609	PREDICTED: LOW QUALITY PROTEIN: myosin-8 [Ovis aries]	MYH8	2320.43	55.39	1	27	118	575	2.81362
426218284	PREDICTED: serotransferrin [Ovis aries]	TF	2081.64	71.45	1	47	52	527	2.31324
426237623	PREDICTED: LOW QUALITY PROTEIN: myosin-3 [Ovis aries]	MYH3	1819.16	51.86	7	53	111	469	3.4324
426220782	PREDICTED: titin [Ovis aries]	TTN	1791.64	14.96	8	447	452	551	1.95348
426237621	PREDICTED: myosin-2 [Ovis aries]	MYH2	1776.28	51.55	1	16	107	444	1.73851
426237619	PREDICTED: myosin-1 [Ovis aries]	MYH1	1641.85	49.3	2	9	103	409	1.60899
426231854	PREDICTED: alpha-fetoprotein-like [Ovis aries]	AFP	1536.9	61.15	1	31	31	368	4.3415
57526646	alpha-1-antiproteinase precursor [Ovis aries]	serpina1.L	1304.09	52.4	1	22	23	400	2.60251
426232730	PREDICTED: myosin-7 [Ovis aries]	MYH7	1019.62	48.63	1	61	95	272	2.49045
426228471	PREDICTED: LOW QUALITY PROTEIN: filamin-C, partial [Ovis aries]	Flnc	966.929	44.47	1	83	95	248	1.77226
426224422	PREDICTED: keratin, type II cytoskeletal 1 [Ovis aries]	KRT1	937.003	61.19	1	28	37	267	0.428072
426224418	PREDICTED: keratin, type II cytoskeletal 4 [Ovis aries]	KRT4	872.233	58.2	1	24	40	252	1.57533
525507212	keratin 71 [Ovis aries]	KRT71	797.993	63.43	1	23	41	230	1.62203
426237753	PREDICTED: LOW QUALITY PROTEIN: collagen alpha-1(I) chain [Ovis aries]	COL1A1	737.613	26.99	1	34	35	220	0.265224
312283590	keratin 33B [Ovis aries]	KRT33B	687.135	64.44	1	5	28	193	0.66656
312283584	hair keratin type II intermediate filament [Ovis aries]	KRT2.11	648.715	61.73	1	10	35	190	1.51132
426234349	PREDICTED: collagen alpha-1(XII) chain [Ovis aries]	COL12A1	634.174	31.41	1	81	81	156	1.72755
426236409	PREDICTED: periostin isoform 5 [Ovis aries]	POSTN	599.82	52.73	1	3	34	146	1.88744
426221609	PREDICTED: desmin [Ovis aries]	DES	574.538	72.13	5	20	32	161	2.5609
426226624	PREDICTED: keratin, type II cytoskeletal 3 [Ovis aries]	KRT3	565.381	23.28	1	3	21	183	1.63456
426236403	PREDICTED: periostin isoform 2 [Ovis aries]	POSTN	563.327	51.73	2	4	32	138	1.81802
426231846	PREDICTED: vitamin D-binding protein [Ovis aries]	GC	538.619	56.84	1	25	25	135	1.66398
426254043	PREDICTED: LOW QUALITY PROTEIN: tubulin beta-6 chain [Ovis aries]	TUBB6	527.994	46.21	1	4	15	148	1.52201
426235903	PREDICTED: collagen alpha-1(XIV) chain [Ovis aries]	COL14A1	525.033	34.13	4	49	49	138	0.561629
426229930	PREDICTED: annexin A6 [Ovis aries]	ANXA6	498.632	71.32	1	41	42	139	1.52309
426225572	PREDICTED: alpha-2-macroglobulin [Ovis aries]	A2M	498.011	40.8	1	48	49	134	1.63289
426216861	PREDICTED: nestin [Ovis aries]	Nes	473.865	40.37	1	52	52	126	2.60777
426224416	PREDICTED: LOW QUALITY PROTEIN: keratin, type II cytoskeletal 79 [Ovis aries]	KRT79	472.939	60.46	1	25	37	151	0.661878
426255566	PREDICTED: alpha-actinin-2 isoform 1 [Ovis aries]	ACTN2	471.15	58.95	2	34	48	123	2.64855
426238013	PREDICTED: LOW QUALITY PROTEIN: keratin, type I cytoskeletal 19 [Ovis aries]	KRT19	451.404	55.75	2	15	25	135	3.49959
426220244	PREDICTED: tropomyosin beta chain isoform 3 [Ovis aries]	TPM2	444.999	58.8	2	3	20	143	0.649336
426224546	PREDICTED: peripherin [Ovis aries]	PRPH	432.069	58.82	5	13	27	121	2.10006
426227338	PREDICTED: collagen alpha-2(I) chain [Ovis aries]	COL1A2	341.684	21.19	1	26	26	104	0.340688
426251176	PREDICTED: LOW QUALITY PROTEIN: tenascin-X [Ovis aries]	TNXB	323.547	20.92	1	56	56	79	2.04956
57164383	antithrombin-III precursor [Ovis aries]	AT-III	318.496	53.12	1	22	22	80	1.70534
426241726	PREDICTED: LOW QUALITY PROTEIN: ribosome-binding protein 1 [Ovis aries]	RRBP1	296.563	43.62	13	40	40	86	0.656022
426217740	PREDICTED: fetuin-B [Ovis aries]	FETUB	274.997	42.89	1	16	16	77	2.65076
426240691	PREDICTED: inter-alpha-trypsin inhibitor heavy chain H2 [Ovis aries]	ITIH2	265.63	32.45	1	28	28	68	1.82294
426218286	PREDICTED: inhibitor of carbonic anhydrase-like [Ovis aries]	INHCA	257.576	53.8	1	28	30	68	2.13309
426222116	PREDICTED: LOW QUALITY PROTEIN: tenascin [Ovis aries]	TNC	233.455	21.44	1	36	36	58	4.7223
426225115	PREDICTED: myosin-binding protein C, slow-type isoform 2 [Ovis aries]	MYBPC1	233.112	36.44	6	37	37	65	2.01501
426229247	PREDICTED: fibrillin-2 [Ovis aries]	FBN2	224.384	15.76	1	37	39	69	1.69733
426243021	PREDICTED: creatine kinase M-type [Ovis aries]	CKM	223.708	49.87	1	16	16	62	1.97037
426224414	PREDICTED: keratin, type II cytoskeletal 78 [Ovis aries]	KRT78	180.657	27.82	1	12	17	65	0.427653
426220723	PREDICTED: collagen alpha-1(III) chain [Ovis aries]	COL3A1	176.98	13.5	1	17	18	53	0.358558
426216635	PREDICTED: uncharacterized protein LOC101123427 [Ovis aries]	IVL	176.23	33.1	1	15	15	39	0.555594
426229219	PREDICTED: prolyl 4-hydroxylase subunit alpha-2-like isoform 1 [Ovis aries]	P4HA2	168.217	48.04	1	4	21	46	0.434304
426255097	PREDICTED: sarcalumenin [Ovis aries]	SRL	167.792	53.07	1	21	21	50	2.67205
426228047	PREDICTED: aldose reductase [Ovis aries]	AKR1B1	161.576	58.54	2	14	16	42	1.67529
426235021	PREDICTED: plasminogen-like isoform 1 [Ovis aries]	PLG	161.127	37.9	4	28	28	53	1.83114
426249407	PREDICTED: inter-alpha-trypsin inhibitor heavy chain H3 [Ovis aries]	ITIH3	160.407	23.46	1	18	18	41	2.11117
426229572	PREDICTED: transforming growth factor-beta-induced protein ig-h3 [Ovis aries]	TGFBI	149.888	47.1	1	20	20	42	1.90121
426224424	PREDICTED: keratin, type II cytoskeletal 2 epidermal [Ovis aries]	KRT2	147.743	18.15	1	5	12	45	0.508124
426230094	PREDICTED: versican core protein isoform 1 [Ovis aries]	VCAN	146.808	7.53	2	3	24	39	1.70599
426256176	PREDICTED: angiotensinogen [Ovis aries]	AGT	143.203	30.61	1	13	13	35	1.66128
426221484	PREDICTED: myosin light chain 1/3, skeletal muscle isoform isoform 1 [Ovis aries]	MYL1	141.139	71.35	3	10	12	40	1.70153
223633900	myosin regulatory light chain 2, skeletal muscle isoform [Ovis aries]	MYLPF	137.614	78.24	2	14	14	40	2.28486
426243145	PREDICTED: reticulocalbin-3 [Ovis aries]	RCN3	137.498	42.68	1	3	9	34	0.58194
426221104	PREDICTED: nebulin [Ovis aries]	NEB	128.848	8.63	1	37	39	44	2.03463
426232508	PREDICTED: thrombospondin-4 [Ovis aries]	THBS4	123.095	33.33	2	22	22	31	2.97405
57163939	glycogen phosphorylase, muscle form [Ovis aries]	PYGM	121.473	28.15	1	16	23	33	1.58188
426216008	PREDICTED: calponin-3 isoform 1 [Ovis aries]	CNN3	120.302	37.99	2	8	10	29	1.6068
426238229	PREDICTED: myosin light chain 4 [Ovis aries]	MYL4	118.209	55.77	1	9	11	31	2.25612
426251103	PREDICTED: LOW QUALITY PROTEIN: inactive tyrosine-protein kinase 7 [Ovis aries]	PTK7	116.543	21.99	1	21	21	33	1.61049
426256494	PREDICTED: myomesin-2 [Ovis aries]	MYOM2	116.072	20.43	1	30	30	35	1.81772
426217732	PREDICTED: kininogen-2 isoform 1 [Ovis aries]	KNG2	113.231	29.89	1	3	19	32	1.75978
426258858	PREDICTED: troponin T, fast skeletal muscle [Ovis aries]	TNNT3	110.149	33.77	1	10	12	35	4.83154
261244968	prothrombin precursor [Ovis aries]	F2	109.934	33.55	1	15	15	25	1.87468
426225165	PREDICTED: mitochondrial 10-formyltetrahydrofolate dehydrogenase [Ovis aries]	ALDH1L2	109.586	29.25	2	25	26	32	0.563596
426247071	PREDICTED: heat shock 70 kDa protein 4L [Ovis aries]	HSPA4L	103.75	32.86	1	20	23	27	0.650697
426231425	PREDICTED: PDZ and LIM domain protein 5 isoform 1 [Ovis aries]	PDLIM5	103.68	27.06	9	7	13	27	0.655429
426248962	PREDICTED: LOW QUALITY PROTEIN: protein AHNAK2 [Ovis aries]	AHNAK2	102.633	36.76	1	13	13	28	0.634499
223633894	fatty acid-binding protein, epidermal [Ovis aries]	FABP5	102.525	62.22	2	8	8	24	1.6863
426235881	PREDICTED: carbonic anhydrase 3 [Ovis aries]	CA3	102.016	56.15	1	12	12	24	3.59815
426222850	PREDICTED: protein RCC2 [Ovis aries]	RCC2	99.5324	29.92	1	17	17	25	0.518393
213972529	myosin regulatory light chain 2, ventricular/cardiac muscle isoform [Ovis aries]	MYL2	99.3777	59.64	2	8	8	29	4.58811
426235806	PREDICTED: matrilin-2 isoform 1 [Ovis aries]	MATN2	93.8017	19.42	2	19	19	26	4.6388
426220364	PREDICTED: phosphoglucomutase-like protein 5 [Ovis aries]	PGM5	93.7099	32.8	1	18	18	29	1.55161
426253383	PREDICTED: alpha-internexin [Ovis aries]	INA	90.8641	13.02	1	4	7	27	3.06998
426216294	PREDICTED: olfactomedin-like protein 3 [Ovis aries]	OLFML3	89.3534	38.18	1	14	14	26	1.52965
426246147	PREDICTED: factor XIIa inhibitor-like [Ovis aries]	LOC101121454	88.5343	16.67	6	9	9	21	1.63559
426222227	PREDICTED: neurofilament light polypeptide, partial [Ovis aries]	NEFL	86.6797	12.4	1	5	7	26	1.84638
426246566	PREDICTED: succinyl-CoA:3-ketoacid coenzyme A transferase 1, mitochondrial [Ovis aries]	OXCT1	86.3897	29.81	1	12	12	24	0.64219
426254005	PREDICTED: LOW QUALITY PROTEIN: EMILIN-2 [Ovis aries]	EMILIN2	86.2236	18.08	1	18	18	24	2.12858
426242041	PREDICTED: EMILIN-3 [Ovis aries]	EMILIN3	84.9016	24.11	1	11	11	17	1.73536
426237296	PREDICTED: alpha-2-antiplasmin isoform 1 [Ovis aries]	SERPINF2	83.9107	17.76	2	8	8	21	1.94605
426231856	PREDICTED: afamin [Ovis aries]	AFM	83.5159	28.81	1	16	16	22	1.67889
426215884	PREDICTED: N(G),N(G)-dimethylarginine dimethylaminohydrolase 1 isoform 1 [Ovis aries]	DDAH1	82.7025	48.42	2	11	12	24	2.16445
426219651	PREDICTED: protein AMBP [Ovis aries]	AMBP	82.4673	40.91	1	13	13	21	1.68411
426231623	PREDICTED: ubiquitin carboxyl-terminal hydrolase isozyme L1 isoform 1 [Ovis aries]	UCHL1	79.6714	45.74	4	9	10	23	1.60376
426220048	PREDICTED: neurofilament medium polypeptide [Ovis aries]	NEFM	79.5674	4.86	1	3	5	23	1.9686
426227627	PREDICTED: F-actin-capping protein subunit alpha-2 [Ovis aries]	CAPZA2	79.4113	40.88	1	6	8	16	1.55343
426225756	PREDICTED: histone H1.0-like [Ovis aries]	H1-0	78.9682	35.05	1	9	9	26	0.655328
426228572	PREDICTED: LOW QUALITY PROTEIN: zyxin, partial [Ovis aries]	ZYX	76.7455	24.02	1	10	10	20	1.52234
426248226	PREDICTED: cellular retinoic acid-binding protein 1 [Ovis aries]	CRABP1	75.7638	51.09	1	5	6	20	1.74153
426228896	PREDICTED: nuclear factor 1 X-type isoform 2 [Ovis aries]	NFIX	75.2698	28.41	2	7	10	17	0.518036
426253645	PREDICTED: desmocollin-1 isoform 1 [Ovis aries]	DSC1	74.6744	19.02	1	15	15	21	0.606284
426220555	PREDICTED: clusterin isoform 1 [Ovis aries]	CLU	74.4229	26.2	2	12	12	22	1.80888
163914421	troponin C type 2 (fast) [Ovis aries]	TNNC2	74.0356	55.63	2	8	8	17	1.99471
426217762	PREDICTED: insulin-like growth factor 2 mRNA-binding protein 2 isoform 2 [Ovis aries]	IGF2BP2	71.6481	20.68	2	8	11	18	1.65455
426224969	PREDICTED: myosin light chain 6B [Ovis aries]	MYL6B	71.4303	45.97	1	7	8	19	2.79528
426236827	PREDICTED: LOW QUALITY PROTEIN: BTB/POZ domain-containing protein KCTD12 [Ovis aries]	KCTD12	70.4511	27.82	2	11	11	23	1.90581
426231287	PREDICTED: complement factor I [Ovis aries]	CFI	70.2974	21.84	1	12	12	19	1.80986
426257929	PREDICTED: LOW QUALITY PROTEIN: matrix-remodeling-associated protein 5 [Ovis aries]	MXRA5	69.4425	7.1	1	19	19	20	2.72926
426227186	PREDICTED: fibulin-1 [Ovis aries]	FBLN1	66.6962	8.71	1	8	8	23	2.11971
426217618	PREDICTED: transferrin receptor protein 1 [Ovis aries]	TFRC	64.2497	21.04	1	17	17	21	1.6006
426226592	PREDICTED: acyl-CoA synthetase short-chain family member 3, mitochondrial [Ovis aries]	ACSS3	64.22	21.31	1	14	14	18	0.657043
426219649	PREDICTED: alpha-1-acid glycoprotein-like [Ovis aries]	ORM1	62.8766	36.14	1	8	8	17	6.07795
426253733	PREDICTED: myomesin-1 [Ovis aries]	MYOM1	60.7579	11.05	1	17	17	19	2.16513
426253641	PREDICTED: desmoglein-3 [Ovis aries]	DSG3	59.9334	14.39	1	12	12	16	1.50523
426229293	PREDICTED: peptidyl-prolyl cis-trans isomerase C [Ovis aries]	PPIC	59.5158	26.42	1	4	6	21	0.665172
426216639	PREDICTED: cornifin-A [Ovis aries]	SPRR1A	59.1621	77.69	2	4	4	15	0.510537
426249405	PREDICTED: inter-alpha-trypsin inhibitor heavy chain H4 [Ovis aries]	ITIH4	58.5493	17.7	1	14	14	16	1.50279
426236229	PREDICTED: carbonic anhydrase 2 [Ovis aries]	CA2	57.9001	32.13	1	7	7	16	0.60258
426248541	PREDICTED: LOW QUALITY PROTEIN: corticosteroid-binding globulin [Ovis aries]	SERPINA6	57.4344	24	1	8	8	14	2.96281
426216622	PREDICTED: cornulin [Ovis aries]	CRNN	57.0165	23.76	1	10	10	14	0.259539
426242723	PREDICTED: uncharacterized protein LOC101117186 [Ovis aries]	DMKN	56.7419	21.55	1	8	8	12	0.477462
426249966	PREDICTED: SWI/SNF complex subunit SMARCC1 [Ovis aries]	SMARCC1	56.5717	8.17	1	4	9	16	2.90533
426249952	PREDICTED: LOW QUALITY PROTEIN: collagen alpha-1(VII) chain [Ovis aries]	COL7A1	55.6397	5.44	1	15	15	20	0.549516
426216337	PREDICTED: calsequestrin-2 isoform 2 [Ovis aries]	CASQ2	55.1836	23.21	2	9	9	16	2.72234
426220937	PREDICTED: kelch repeat and BTB domain-containing protein 10 [Ovis aries]	KBTBD10	54.3021	20.46	1	12	12	16	2.8669
426248549	PREDICTED: plasma serine protease inhibitor [Ovis aries]	SERPINA5	53.9058	31.93	1	10	10	13	1.82719
426238669	PREDICTED: vitronectin [Ovis aries]	VTN	53.5036	17.35	1	8	8	16	1.91674
426248372	PREDICTED: cofilin-2 [Ovis aries]	CFL2	53.324	54.36	1	6	8	16	1.87963
426253120	PREDICTED: long-chain-fatty-acid--CoA ligase 5 [Ovis aries]	ACSL5	53.2032	21.23	2	12	13	15	0.643219
426242513	PREDICTED: tubulin polymerization-promoting protein family member 3 [Ovis aries]	TPPP3	52.6495	47.73	1	8	8	14	0.602443
305855040	testin [Ovis aries]	TES	52.0187	24.23	1	10	10	17	1.73332
57526474	sodium/potassium-transporting ATPase subunit beta-1 [Ovis aries]	ATP1B1	51.3737	30.36	1	8	8	16	0.58145
426242467	PREDICTED: cadherin-11 [Ovis aries]	CDH11	48.9313	15.33	4	11	11	14	1.75717
426255910	PREDICTED: gamma-synuclein [Ovis aries]	SNCG	47.9288	62.2	1	6	6	12	3.33057
426249631	PREDICTED: myosin light chain 3 [Ovis aries]	MYL3	47.5947	42.21	1	7	8	15	4.87813
426218062	PREDICTED: pentraxin-related protein PTX3 [Ovis aries]	PTX3	46.1009	28.68	1	9	9	12	5.23105
60223043	alpha-crystallin B chain [Ovis aries]	CRYAB	45.3952	22.29	1	4	4	12	1.60262
426228433	PREDICTED: LOW QUALITY PROTEIN: adipocyte enhancer-binding protein 1 [Ovis aries]	AEBP1	44.8742	9.06	2	10	10	14	1.62951
426253311	PREDICTED: retinol-binding protein 4 [Ovis aries]	RBP4	42.7539	14.37	1	4	4	11	2.48321
426250034	PREDICTED: fibulin-2 [Ovis aries]	FBLN2	42.5929	11.35	1	9	9	13	1.64586
57526651	transthyretin precursor [Ovis aries]	TTR	42.461	46.26	1	5	5	11	2.02651
426244573	PREDICTED: apolipoprotein A-IV [Ovis aries]	APOA4	41.5387	30.26	6	10	11	14	0.657558
426237118	PREDICTED: protein unc-45 homolog B [Ovis aries]	UNC45B	40.9932	13.89	1	13	13	13	2.47341
426218182	PREDICTED: procollagen-lysine,2-oxoglutarate 5-dioxygenase 2 isoform 1 [Ovis aries]	PLOD2	40.042	12.72	2	9	9	12	2.03711
426233781	PREDICTED: uncharacterized protein LOC101121779 [Ovis aries]	REEP5	38.5624	8.28	1	4	4	8	0.637577
426246789	PREDICTED: LOW QUALITY PROTEIN: sorting nexin-18-like, partial [Ovis aries]	SNX18	38.149	17.66	1	9	9	11	0.618206
426218429	PREDICTED: carbonyl reductase [NADPH] 3 [Ovis aries]	CBR3	35.4552	26.71	1	3	7	10	0.595881
426217309	PREDICTED: vitamin K-dependent protein S [Ovis aries]	PROS1	35.1218	14.96	1	8	8	10	1.73686
426233242	PREDICTED: cingulin-like protein 1 [Ovis aries]	CGNL1	34.9383	7.82	1	11	11	12	0.637972
426216865	PREDICTED: cellular retinoic acid-binding protein 2 isoform 2 [Ovis aries]	CRABP2	34.7444	55.07	1	5	6	9	0.64788
426242469	PREDICTED: cadherin-5 [Ovis aries]	CDH5	34.5801	9.89	1	8	8	10	1.97509
426251587	PREDICTED: cysteine and glycine-rich protein 3 [Ovis aries]	CSRP3	34.4489	40.72	1	6	7	10	4.11936
426239189	PREDICTED: brain-specific angiogenesis inhibitor 1-associated protein 2 [Ovis aries]	BAIAP2	34.4368	15.61	1	8	8	9	0.604524
426216763	PREDICTED: thrombospondin-3 isoform 2 [Ovis aries]	THBS3	33.6427	10.29	4	7	8	9	1.60232
426254515	PREDICTED: coronin-1A isoform 2 [Ovis aries]	CORO1A	33.4138	16.21	2	7	8	10	1.63822
426243261	PREDICTED: troponin T, slow skeletal muscle isoform 2 [Ovis aries]	TNNT1	32.8832	25	1	3	5	8	3.08466
426222140	PREDICTED: paralemmin-2 [Ovis aries]	PALM2	32.1563	22.2	1	9	9	11	1.67432
261244994	72 kDa type IV collagenase precursor [Ovis aries]	MMP2	31.5113	10.44	2	7	7	10	1.57319
426256256	PREDICTED: PDZ and LIM domain protein 3 isoform 4 [Ovis aries]	PDLIM3	31.4478	25	5	5	5	7	1.75628
172088031	tryptase-2 precursor [Ovis aries]	TPSB2	30.2644	15.75	5	4	4	9	0.39602
426233793	PREDICTED: aminopeptidase Q-like, partial [Ovis aries]	LVRN	29.93	9.19	1	8	8	8	1.51581
426230732	PREDICTED: LOW QUALITY PROTEIN: nuclear factor 1 C-type [Ovis aries]	NFIC	29.7864	13.11	1	4	5	8	0.644603
215276948	laminin subunit gamma-2 precursor [Ovis aries]	LAMC2	28.0839	6.63	1	6	6	7	0.576611
426217724	PREDICTED: adiponectin [Ovis aries]	ADIPOQ	27.0332	20.5	1	4	4	7	0.560271
426248158	PREDICTED: transmembrane emp24 domain-containing protein 3 [Ovis aries]	TMED3	26.723	24.77	1	5	5	7	0.624135
57164217	transcriptional activator protein Pur-alpha [Ovis aries]	PURA	26.6087	17.13	1	4	4	10	0.618469
426253243	PREDICTED: C-terminal-binding protein 2 [Ovis aries]	CTBP2	26.5786	17.83	1	4	8	11	0.581176
426230216	PREDICTED: LOW QUALITY PROTEIN: obscurin [Ovis aries]	OBSCN	26.4244	2.73	1	10	10	10	2.00911
426255279	PREDICTED: tripartite motif-containing protein 72 [Ovis aries]	TRIM72	26.3993	20.37	1	6	6	6	1.77822
242247423	eukaryotic translation initiation factor 6 [Ovis aries]	EIF6	25.2959	31.43	1	5	5	6	1.62167
426227380	PREDICTED: asparagine synthetase [glutamine-hydrolyzing] [Ovis aries]	ASNS	25.2899	12.48	1	6	6	7	1.59954
426253981	PREDICTED: desmoglein-4 [Ovis aries]	DSG4	25.223	7.85	1	7	7	7	0.645574
426242859	PREDICTED: uncharacterized protein LOC101113431 [Ovis aries]	CCER2	25.0673	23.14	1	6	6	8	2.7926
426255898	PREDICTED: LIM domain-binding protein 3 isoform 2 [Ovis aries]	LDB3	24.9954	9.12	4	5	5	8	2.17238
426217487	PREDICTED: LOW QUALITY PROTEIN: neuromodulin [Ovis aries]	GAP43	24.6829	24.37	1	7	7	9	1.89051
426220565	PREDICTED: scavenger receptor class A member 5 [Ovis aries]	SCARA5	24.4945	13.33	1	7	7	8	0.359224
426215718	PREDICTED: guanine nucleotide-binding protein G(I)/G(S)/G(O) subunit gamma-12 [Ovis aries]	GNG12	23.3946	56.94	1	3	3	6	0.282427
242247427	epithelial cell adhesion molecule precursor [Ovis aries]	EPCAM	23.0088	13.06	1	3	3	5	0.528034
426254761	PREDICTED: 2-acylglycerol O-acyltransferase 3-like [Ovis aries]	MOGAT3	22.9673	12.39	3	4	4	6	0.564495
426221019	PREDICTED: dipeptidyl peptidase 4 [Ovis aries]	DPP4	21.9827	7.32	1	6	6	7	0.548339
426250191	PREDICTED: peptidyl-prolyl cis-trans isomerase FKBP5 [Ovis aries]	FKBP5	21.3881	17.29	1	7	7	7	1.51601
426215306	PREDICTED: solute carrier family 2, facilitated glucose transporter member 1 isoform 2 [Ovis aries]	SLC2A1	21.1389	13.22	2	5	6	7	1.60722
57163973	osteopontin precursor [Ovis aries]	SPP1	20.9713	22.66	1	6	6	6	2.90982
426249222	PREDICTED: caveolin-3 [Ovis aries]	CAV3	20.9682	31.79	1	3	5	8	1.6996
187607597	phosphoserine phosphatase [Ovis aries]	PSPH	20.6347	17.33	1	4	4	7	0.535658
426256768	PREDICTED: small muscular protein [Ovis aries]	SMPX	20.0807	33.33	1	3	3	5	3.80811
426240519	PREDICTED: sulfhydryl oxidase 1 [Ovis aries]	QSOX1	19.9606	8.15	1	6	6	6	1.95535
426250897	PREDICTED: thiopurine S-methyltransferase [Ovis aries]	TPMT	19.9106	18.78	1	5	5	7	2.66854
426250562	PREDICTED: apolipoprotein M isoform 2 [Ovis aries]	APOM	19.8771	25	2	4	4	6	1.93646
426232013	PREDICTED: estradiol 17-beta-dehydrogenase 11 [Ovis aries]	HSD17B11	19.8444	11.67	3	4	4	6	1.79135
426223112	PREDICTED: lysophospholipid acyltransferase 2 [Ovis aries]	MBOAT2	19.6458	11.83	1	5	5	6	0.645288
426257041	PREDICTED: LOW QUALITY PROTEIN: PRA1 family protein 2 [Ovis aries]	PRAF2	19.3296	20.57	1	3	3	6	0.630728
426239661	PREDICTED: dimethylaniline monooxygenase [N-oxide-forming] 2 [Ovis aries]	FMO2	18.6306	10.29	1	5	5	7	1.66123
426237799	PREDICTED: insulin-like growth factor 2 mRNA-binding protein 1 [Ovis aries]	IGF2BP1	18.624	10.07	1	4	6	7	2.73239
426258230	PREDICTED: LOW QUALITY PROTEIN: zinc finger protein 185 [Ovis aries]	ZNF185	18.4164	8.55	1	5	5	6	0.583659
426234813	PREDICTED: pantetheinase isoform 1 [Ovis aries]	VNN1	18.1977	10.18	2	4	4	5	2.03527
426240603	PREDICTED: uncharacterized protein LOC101112151 [Ovis aries]	LOC101112151	17.3678	8.11	1	4	4	6	2.32625
426229836	PREDICTED: serine protease inhibitor Kazal-type 5 isoform 1 [Ovis aries]	SPINK5	17.323	7.34	2	6	6	7	0.445814
426248618	PREDICTED: BAG family molecular chaperone regulator 5 [Ovis aries]	BAG5	17.2993	6.71	1	3	3	6	0.588872
57163963	pyridoxal kinase [Ovis aries]	PDXK	16.7877	15.82	1	3	3	4	0.308694
426229303	PREDICTED: protein-lysine 6-oxidase [Ovis aries]	LOX	16.6587	18.72	5	3	3	4	0.530585
426256026	PREDICTED: uncharacterized protein C1orf198 homolog [Ovis aries]	C25H1orf198	16.4058	10.51	1	3	3	5	1.76363
426221952	PREDICTED: myomesin-3 [Ovis aries]	MYOM3	16.3955	4.92	1	8	8	8	2.09563
426219785	PREDICTED: muscle-related coiled-coil protein [Ovis aries]	MURC	15.512	12.19	1	3	3	4	1.77412
426220066	PREDICTED: PDZ and LIM domain protein 2 [Ovis aries]	PDLIM2	15.4347	9.48	2	3	3	3	0.462116
426239359	PREDICTED: myosin-binding protein H [Ovis aries]	MYBPH	15.25	8.76	1	3	3	3	2.55652
426251459	PREDICTED: glutamate carboxypeptidase 2-like isoform 2 [Ovis aries]	FOLH1	15.0785	7.37	3	4	5	5	1.53467
426243364	PREDICTED: fatty acid 2-hydroxylase [Ovis aries]	FA2H	14.9633	10.67	1	3	3	3	0.588491
426252492	PREDICTED: N-terminal kinase-like protein [Ovis aries]	SCYL1	14.8112	4.35	1	4	4	4	0.664123
426242075	PREDICTED: syndecan-4 [Ovis aries]	SDC4	14.4451	16.67	1	3	3	4	1.50252
57163949	aquaporin-1 [Ovis aries]	AQP1	14.1348	14.71	1	3	3	5	0.247126
426254423	PREDICTED: thiomorpholine-carboxylate dehydrogenase [Ovis aries]	THBP	13.3357	7.96	1	3	3	5	0.550196
426244228	PREDICTED: soluble scavenger receptor cysteine-rich domain-containing protein SSC5D [Ovis aries]	SSC5D	13.319	4.14	1	3	3	3	0.546462
426255772	PREDICTED: myozenin-1 [Ovis aries]	MYOZ1	13.1018	13.73	1	3	3	3	1.65321
426253771	PREDICTED: mRNA cap guanine-N7 methyltransferase [Ovis aries]	RNMT	12.9962	7.76	1	4	4	4	0.649756
426253889	PREDICTED: serpin B3-like [Ovis aries]	SERPINB3	12.8688	6.41	3	3	3	5	0.488957
426230620	PREDICTED: syntaxin-binding protein 2 [Ovis aries]	STXBP2	12.794	9.28	1	4	4	4	0.505375
426252098	PREDICTED: copper chaperone for superoxide dismutase [Ovis aries]	CCS	12.3091	8.39	1	3	3	5	1.6429
426245624	PREDICTED: oligoribonuclease, mitochondrial [Ovis aries]	REXO2	12.1849	13.45	1	3	3	3	1.56827
426248104	PREDICTED: vacuolar protein sorting-associated protein 33B isoform 2 [Ovis aries]	VPS33B	11.4722	6.84	2	3	3	3	1.61248
57164169	prostaglandin G/H synthase 1 precursor [Ovis aries]	PTGS1	11.3849	6.5	2	3	3	3	0.59757
426220683	PREDICTED: TFIIH basal transcription factor complex helicase XPB subunit [Ovis aries]	ERCC3	11.3074	5.63	1	4	4	4	0.663693
426222290	PREDICTED: reversion-inducing cysteine-rich protein with Kazal motifs [Ovis aries]	RECK	11.1457	2.98	1	3	3	4	1.63301
426248474	PREDICTED: small EDRK-rich factor 2 isoform 2 [Ovis aries]	SERF2	10.997	30.51	6	3	3	4	0.654516
426249815	PREDICTED: LOW QUALITY PROTEIN: kelch repeat and BTB domain-containing protein 5 [Ovis aries]	KBTBD5	10.4496	5.3	1	3	3	3	2.54965
426255123	PREDICTED: LOW QUALITY PROTEIN: RNA binding protein fox-1 homolog 1 [Ovis aries]	RBFOX1	9.9924	9.17	3	3	3	3	0.490979
426232285	PREDICTED: wolframin [Ovis aries]	WFS1	9.81353	4.9	1	3	3	4	1.51037
426243766	PREDICTED: LOW QUALITY PROTEIN: ryanodine receptor 1 [Ovis aries]	RYR1	9.74926	0.58	3	3	3	3	1.97465
426219203	PREDICTED: target of Nesh-SH3 [Ovis aries]	ABI3BP	9.72839	3.61	1	4	4	4	1.7507
426229584	PREDICTED: myotilin isoform 1 [Ovis aries]	MYOT	9.60353	6.21	2	3	3	3	1.95384
426225297	PREDICTED: fatty acyl-CoA reductase 2 [Ovis aries]	FAR2	9.4123	5.63	1	3	3	3	0.663156
426257923	PREDICTED: glycogenin-2 [Ovis aries]	GYG2	9.25935	6.78	1	3	3	3	1.90279
57164219	branched-chain-amino-acid aminotransferase, cytosolic [Ovis aries]	BCAT1	9.21371	8.83	1	3	3	3	2.18839
426235830	PREDICTED: protein virilizer homolog isoform 1 [Ovis aries]	VIRMA	9.09663	1.77	2	3	3	3	0.621172
426239095	PREDICTED: coiled-coil domain-containing protein 43 [Ovis aries]	CCDC43	9.07493	13.68	1	3	3	4	0.545286
426228079	PREDICTED: pleiotrophin [Ovis aries]	PTN	8.66109	16.07	1	3	3	3	2.02574
426225213	PREDICTED: protein HP-20 homolog [Ovis aries]	LOC101119895	8.49693	18.23	1	3	3	3	0.627834
426232258	PREDICTED: extracellular matrix protein FRAS1 [Ovis aries]	FRAS1	8.04762	0.7	3	3	3	3	0.492545
426251763	PREDICTED: junctional adhesion molecule C [Ovis aries]	JAM3	7.31372	8.94	1	3	3	4	1.59736
426239563	PREDICTED: serine/threonine-protein kinase MRCK alpha isoform 2 [Ovis aries]	CDC42BPA	6.79128	1.83	3	3	3	3	1.78543

## Sheet: E85 vs E95
Accession	Description	Protein symbols	Score	Coverage	# Proteins	# Unique Peptides	# Peptides	# PSMs	E85 vs E95
426231854	PREDICTED: alpha-fetoprotein-like [Ovis aries]	AFP	1536.9	61.15	1	31	31	368	0.632642
426224418	PREDICTED: keratin, type II cytoskeletal 4 [Ovis aries]	KRT4	872.233	58.2	1	24	40	252	1.61708
426237753	PREDICTED: LOW QUALITY PROTEIN: collagen alpha-1(I) chain [Ovis aries]	COL1A1	737.613	26.99	1	34	35	220	4.94159
312283590	keratin 33B [Ovis aries]	KRT33B	687.135	64.44	1	5	28	193	1.64869
426238003	PREDICTED: keratin 34 [Ovis aries]	KRT34	611.7	60.61	1	7	25	168	1.76378
426226624	PREDICTED: keratin, type II cytoskeletal 3 [Ovis aries]	KRT3	565.381	23.28	1	3	21	183	3.15633
426224416	PREDICTED: LOW QUALITY PROTEIN: keratin, type II cytoskeletal 79 [Ovis aries]	KRT79	472.939	60.46	1	25	37	151	1.81544
426227338	PREDICTED: collagen alpha-2(I) chain [Ovis aries]	COL1A2	341.684	21.19	1	26	26	104	3.29768
426224414	PREDICTED: keratin, type II cytoskeletal 78 [Ovis aries]	KRT78	180.657	27.82	1	12	17	65	2.1658
426220723	PREDICTED: collagen alpha-1(III) chain [Ovis aries]	COL3A1	176.98	13.5	1	17	18	53	2.66581
426247242	PREDICTED: 60S ribosomal protein L6-like [Ovis aries]	RPL6	144.029	54.36	2	17	17	49	1.67736
426253383	PREDICTED: alpha-internexin [Ovis aries]	INA	90.8641	13.02	1	4	7	27	0.548852
426225756	PREDICTED: histone H1.0-like [Ovis aries]	H1-0	78.9682	35.05	1	9	9	26	3.3869
525507176	ribosomal protein S8 [Ovis aries]	RPS8	73.3803	46.15	1	9	9	23	1.62021
426249104	PREDICTED: LOW QUALITY PROTEIN: 60S ribosomal protein L14 [Ovis aries]	RPL14	66.1248	26.39	1	6	6	17	1.83155
426217393	PREDICTED: 60S ribosomal protein L24 [Ovis aries]	RPL24	61.175	40.76	1	8	8	19	1.74236
426217738	PREDICTED: histidine-rich glycoprotein [Ovis aries]	HRG	57.1144	21.74	1	12	12	17	0.61731
426216622	PREDICTED: cornulin [Ovis aries]	CRNN	57.0165	23.76	1	10	10	14	1.78059
426242723	PREDICTED: uncharacterized protein LOC101117186 [Ovis aries]	DMKN	56.7419	21.55	1	8	8	12	1.74834
426244910	PREDICTED: hemopexin [Ovis aries]	HPX	54.4268	20.7	1	9	9	18	0.624266
426253120	PREDICTED: long-chain-fatty-acid--CoA ligase 5 [Ovis aries]	ACSL5	53.2032	21.23	2	12	13	15	1.58734
426250247	PREDICTED: probable C->U-editing enzyme APOBEC-2 [Ovis aries]	APOBEC2	39.3424	37.95	1	6	7	12	2.80788
426238021	PREDICTED: eukaryotic translation initiation factor 1 [Ovis aries]	EIF1	28.6671	38.05	2	3	3	7	0.639043
426222154	PREDICTED: protein NipSnap homolog 3A, partial [Ovis aries]	NIPSNAP3A	28.4362	37.34	1	8	8	9	1.7307
426242859	PREDICTED: uncharacterized protein LOC101113431 [Ovis aries]	CCER2	25.0673	23.14	1	6	6	8	0.508465
426215718	PREDICTED: guanine nucleotide-binding protein G(I)/G(S)/G(O) subunit gamma-12 [Ovis aries]	GNG12	23.3946	56.94	1	3	3	6	2.74772
426254761	PREDICTED: 2-acylglycerol O-acyltransferase 3-like [Ovis aries]	MOGAT3	22.9673	12.39	3	4	4	6	1.79925
426239960	PREDICTED: sterol O-acyltransferase 1 [Ovis aries]	SOAT1	20.3469	9.71	1	5	5	7	1.68267
426234813	PREDICTED: pantetheinase isoform 1 [Ovis aries]	VNN1	18.1977	10.18	2	4	4	5	0.592361
426229836	PREDICTED: serine protease inhibitor Kazal-type 5 isoform 1 [Ovis aries]	SPINK5	17.323	7.34	2	6	6	7	2.1521
57163963	pyridoxal kinase [Ovis aries]	PDXK	16.7877	15.82	1	3	3	4	3.83493
57163949	aquaporin-1 [Ovis aries]	AQP1	14.1348	14.71	1	3	3	5	2.26442
426230620	PREDICTED: syntaxin-binding protein 2 [Ovis aries]	STXBP2	12.794	9.28	1	4	4	4	2.95631
426239095	PREDICTED: coiled-coil domain-containing protein 43 [Ovis aries]	CCDC43	9.07493	13.68	1	3	3	4	1.82151
426248500	PREDICTED: thyroid receptor-interacting protein 11 [Ovis aries]	TRIP11	6.77152	1.32	1	3	3	3	3.28517

## Sheet: E95 vs E105 
Accession	Description	Protein symbols	Score	Coverage	# Proteins	# Unique Peptides	# Peptides	# PSMs	E95 vs E105
57526674	alpha-2-HS-glycoprotein precursor [Ovis aries]	AHSG	2383.57	50.55	1	17	17	527	1.54136
426237609	PREDICTED: LOW QUALITY PROTEIN: myosin-8 [Ovis aries]	MYH8	2320.43	55.39	1	27	118	575	0.368537
426244973	PREDICTED: hemoglobin fetal subunit beta-like [Ovis aries]	HBB	1829.65	93.79	2	10	15	524	0.309452
426220782	PREDICTED: titin [Ovis aries]	TTN	1791.64	14.96	8	447	452	551	0.572055
426237621	PREDICTED: myosin-2 [Ovis aries]	MYH2	1776.28	51.55	1	16	107	444	0.307747
426240829	PREDICTED: vimentin [Ovis aries]	VIM	1722.56	77.37	1	31	39	469	1.8415
426251400	PREDICTED: LOW QUALITY PROTEIN: desmoplakin [Ovis aries]	DSP	1691.9	53.65	1	159	159	477	0.662486
426237619	PREDICTED: myosin-1 [Ovis aries]	MYH1	1641.85	49.3	2	9	103	409	0.225037
426218551	PREDICTED: LOW QUALITY PROTEIN: collagen alpha-3(VI) chain [Ovis aries]	COL6A3	1594.29	42.59	1	109	109	413	0.603805
426231854	PREDICTED: alpha-fetoprotein-like [Ovis aries]	AFP	1536.9	61.15	1	31	31	368	2.78614
426254141	PREDICTED: hemoglobin subunit alpha-1/2-like [Ovis aries]	HBA1	1525.6	67.61	1	7	7	308	0.28157
426224434	PREDICTED: LOW QUALITY PROTEIN: keratin, type II cytoskeletal 5 [Ovis aries]	KRT5	1479.85	59.86	4	22	44	444	0.611616
426252755	PREDICTED: actin, aortic smooth muscle isoform 1 [Ovis aries]	ACTA2	1389.91	68.17	5	3	19	370	0.526005
426237585	PREDICTED: myosin-10 isoform 1 [Ovis aries]	MYH10	1324.94	49.34	2	74	97	341	1.56786
57526646	alpha-1-antiproteinase precursor [Ovis aries]	serpina1.L	1304.09	52.4	1	22	23	400	1.61701
426238017	PREDICTED: keratin, type I cytoskeletal 14-like [Ovis aries]	KRT14	1032.63	70.34	5	17	34	292	0.264602
426238015	PREDICTED: LOW QUALITY PROTEIN: keratin, type I cytoskeletal 17 [Ovis aries]	KRT17	1006.24	65.16	5	17	32	291	0.602015
426216620	PREDICTED: trichohyalin [Ovis aries]	TCHH	926.167	43.52	3	62	63	259	0.191898
426254345	PREDICTED: LOW QUALITY PROTEIN: myosin-11 [Ovis aries]	MYH11	919.183	48.21	1	68	88	248	0.373846
251823917	tubulin alpha-4A chain [Ovis aries]	TUBA4A	830.47	57.37	3	5	20	206	0.609367
525507212	keratin 71 [Ovis aries]	KRT71	797.993	63.43	1	23	41	230	0.214757
426238009	PREDICTED: keratin, type I cytoskeletal 13 [Ovis aries]	KRT13	784.036	67.71	2	13	30	231	1.82063
426239020	PREDICTED: keratin, type I cytoskeletal 10 [Ovis aries]	KRT10	769.999	60.89	2	22	29	208	0.524292
426237753	PREDICTED: LOW QUALITY PROTEIN: collagen alpha-1(I) chain [Ovis aries]	COL1A1	737.613	26.99	1	34	35	220	0.290155
312283590	keratin 33B [Ovis aries]	KRT33B	687.135	64.44	1	5	28	193	0.0706528
312283588	keratin 83 [Ovis aries]	KRT83	668.547	59.03	2	11	35	194	0.170309
312283584	hair keratin type II intermediate filament [Ovis aries]	KRT2.11	648.715	61.73	1	10	35	190	0.10767
426218403	PREDICTED: LOW QUALITY PROTEIN: collagen alpha-1(VI) chain-like [Ovis aries]	COL6A1	638.584	34.74	2	32	32	169	0.620636
57164221	keratin, type I microfibrillar 48 kDa, component 8C-1 [Ovis aries]	KRT31	631.826	52.3	1	4	26	183	0.103253
426238003	PREDICTED: keratin 34 [Ovis aries]	KRT34	611.7	60.61	1	7	25	168	0.0510645
426236409	PREDICTED: periostin isoform 5 [Ovis aries]	POSTN	599.82	52.73	1	3	34	146	2.43582
426221609	PREDICTED: desmin [Ovis aries]	DES	574.538	72.13	5	20	32	161	0.484913
426226624	PREDICTED: keratin, type II cytoskeletal 3 [Ovis aries]	KRT3	565.381	23.28	1	3	21	183	0.564829
426236403	PREDICTED: periostin isoform 2 [Ovis aries]	POSTN	563.327	51.73	2	4	32	138	1.84488
426224442	PREDICTED: LOW QUALITY PROTEIN: keratin 85 [Ovis aries]	KRT85	545.249	65.86	1	17	36	172	0.137454
426235218	PREDICTED: A-kinase anchor protein 12 [Ovis aries]	AKAP12	541.155	39.99	1	54	54	131	1.55282
426244971	PREDICTED: hemoglobin subunit beta-like [Ovis aries]	HBB	533.868	93.79	3	5	13	161	0.285067
426239165	PREDICTED: fatty acid synthase [Ovis aries]	FASN	526.525	37.23	1	61	61	133	0.518344
312283592	keratin 33 [Ovis aries]	KRT33	525.274	60.64	1	10	27	152	0.109158
426234233	PREDICTED: LOW QUALITY PROTEIN: alpha-actinin-1 [Ovis aries]	ACTN1	509.532	52.38	1	21	39	126	0.650045
426229930	PREDICTED: annexin A6 [Ovis aries]	ANXA6	498.632	71.32	1	41	42	139	1.91681
426224436	PREDICTED: keratin, type II cytoskeletal 6C-like [Ovis aries]	KRT6C	498.63	48.1	4	16	33	147	0.565034
426224420	PREDICTED: LOW QUALITY PROTEIN: keratin, type II cytoskeletal 1b [Ovis aries]	KRT77	494.406	64.66	1	25	33	148	0.194653
426226622	PREDICTED: LOW QUALITY PROTEIN: keratin, type II cytoskeletal 8 [Ovis aries]	KRT8	482.944	58.02	4	24	32	153	0.588216
164448674	hemoglobin subunit beta [Ovis aries]	HBB	481.613	93.79	2	3	12	149	0.515438
187607525	tropomyosin alpha-1 chain [Ovis aries]	TPM1	477.044	66.2	1	11	24	152	0.449003
426250524	PREDICTED: heat shock 70 kDa protein 1B [Ovis aries]	HSPA1B	476.631	58.35	2	27	32	120	0.630999
426216861	PREDICTED: nestin [Ovis aries]	Nes	473.865	40.37	1	52	52	126	1.56888
426224416	PREDICTED: LOW QUALITY PROTEIN: keratin, type II cytoskeletal 79 [Ovis aries]	KRT79	472.939	60.46	1	25	37	151	0.203391
426224428	PREDICTED: LOW QUALITY PROTEIN: keratin, type II cytoskeletal 72 [Ovis aries]	KRT72	471.43	53.68	1	16	32	146	0.196153
426255566	PREDICTED: alpha-actinin-2 isoform 1 [Ovis aries]	ACTN2	471.15	58.95	2	34	48	123	0.4702
426238013	PREDICTED: LOW QUALITY PROTEIN: keratin, type I cytoskeletal 19 [Ovis aries]	KRT19	451.404	55.75	2	15	25	135	0.523277
426220244	PREDICTED: tropomyosin beta chain isoform 3 [Ovis aries]	TPM2	444.999	58.8	2	3	20	143	0.458092
426246335	PREDICTED: microtubule-associated protein 1B [Ovis aries]	MAP1B	441.136	29.93	1	56	58	109	2.00385
168693439	keratin 27 [Ovis aries]	KRT27	431.196	66.74	1	13	29	115	0.137735
426228836	PREDICTED: tropomyosin alpha-1 chain isoform 1 [Ovis aries]	TPM1	405.859	65.49	2	10	24	139	1.52625
426244092	PREDICTED: myosin-14 [Ovis aries]	MYH14	403.68	30.33	1	46	59	111	0.603273
426235370	PREDICTED: LOW QUALITY PROTEIN: epiplakin-like [Ovis aries]	EPPK1	385.137	29.12	1	48	50	101	0.434298
426242849	PREDICTED: galectin-7 [Ovis aries]	LGALS7	380.477	72.66	1	3	8	94	0.468162
426224426	PREDICTED: keratin, type II cytoskeletal 73 [Ovis aries]	KRT73	374.519	36.75	1	5	25	120	0.349845
426255113	PREDICTED: LOW QUALITY PROTEIN: periplakin [Ovis aries]	PPL	362.072	36.26	2	65	65	115	0.599726
57619201	keratin, type I cytoskeletal 25 [Ovis aries]	KRT25	347.841	49.33	1	11	21	100	0.21899
426227338	PREDICTED: collagen alpha-2(I) chain [Ovis aries]	COL1A2	341.684	21.19	1	26	26	104	0.413825
426221705	PREDICTED: LOW QUALITY PROTEIN: nucleolin [Ovis aries]	NCL	331.002	40.47	2	34	34	103	1.5006
426254533	PREDICTED: fructose-bisphosphate aldolase A isoform 4 [Ovis aries]	ALDOA	326.115	53.3	3	15	18	85	0.664275
57163961	14-3-3 protein sigma [Ovis aries]	SFN	323.267	67.74	2	14	18	99	0.590725
426232103	PREDICTED: annexin A5 [Ovis aries]	ANXA5	320.072	56.47	2	18	19	96	1.51548
426233526	PREDICTED: heat shock-related 70 kDa protein 2 [Ovis aries]	HSPA2	316.493	52.99	1	20	30	90	0.46417
168693435	keratin, type I cuticular Ha5 [Ovis aries]	KRT35	302.309	48.79	1	16	24	91	0.305321
426237398	PREDICTED: beta-enolase [Ovis aries]	ENO3	292.942	53.23	2	13	19	73	0.34384
426219537	PREDICTED: collagen alpha-2(VI) chain [Ovis aries]	COL6A2	291.94	13.69	1	13	13	76	0.586247
426224430	PREDICTED: keratin, type II cytoskeletal 74 isoform 1 [Ovis aries]	KRT74	283.8	35.56	2	10	21	94	0.380311
426235242	PREDICTED: LOW QUALITY PROTEIN: ezrin [Ovis aries]	EZR	280.011	49.36	1	23	33	88	0.624
426226634	PREDICTED: keratin, type II cuticular Hb5-like [Ovis aries]	KRT85	275.906	38.45	1	10	23	104	0.245041
426233302	PREDICTED: tropomodulin-2 isoform 1 [Ovis aries]	TMOD2	274.304	33.62	4	10	11	97	0.254481
426252538	PREDICTED: LOW QUALITY PROTEIN: spectrin beta chain, non-erythrocytic 2 [Ovis aries]	SPTBN2	269.243	25.47	1	41	53	77	0.564514
426237953	PREDICTED: keratin, type I cytoskeletal 28 isoform 1 [Ovis aries]	KRT28	254.926	51.29	2	8	20	76	0.14301
426242751	PREDICTED: suprabasin [Ovis aries]	SBSN	237.167	55.99	1	17	17	47	0.274298
426225115	PREDICTED: myosin-binding protein C, slow-type isoform 2 [Ovis aries]	MYBPC1	233.112	36.44	6	37	37	65	0.533975
426243021	PREDICTED: creatine kinase M-type [Ovis aries]	CKM	223.708	49.87	1	16	16	62	0.331885
426221917	PREDICTED: stathmin [Ovis aries]	STMN1	217.864	60.4	7	11	11	62	1.64088
426227981	PREDICTED: calumenin isoform 2 [Ovis aries]	CALU	215.22	60	1	5	19	51	1.5153
426244582	PREDICTED: transgelin [Ovis aries]	TAGLN	206.505	67.25	1	15	15	63	0.658598
426254495	PREDICTED: sarcoplasmic/endoplasmic reticulum calcium ATPase 1 isoform 2 [Ovis aries]	ATP2A1	205.169	32.15	2	18	30	56	0.402731
426224444	PREDICTED: keratin, type II cuticular Hb2 [Ovis aries]	KRT82	199.422	36.96	1	11	17	61	0.221243
426253887	PREDICTED: serpin B5 [Ovis aries]	SERPINB5	190.324	55.73	1	19	19	48	0.486091
426247368	PREDICTED: aldehyde dehydrogenase, mitochondrial isoform 1 [Ovis aries]	ALDH2	185.394	47.69	4	17	19	49	0.620353
426224440	PREDICTED: keratin, type II cuticular Hb4 [Ovis aries]	KRT84	184.808	31.2	1	13	17	63	0.327839
426253643	PREDICTED: desmoglein-1 [Ovis aries]	DSG1	183.903	32.47	1	25	25	46	0.621974
426224414	PREDICTED: keratin, type II cytoskeletal 78 [Ovis aries]	KRT78	180.657	27.82	1	12	17	65	0.219397
426231481	PREDICTED: cytosol aminopeptidase [Ovis aries]	LAP3	176.609	56.26	1	24	24	43	0.499239
426245654	PREDICTED: tripartite motif-containing protein 29 [Ovis aries]	TRIM29	167.993	28.99	1	18	18	51	0.519094
426255097	PREDICTED: sarcalumenin [Ovis aries]	SRL	167.792	53.07	1	21	21	50	0.641322
426238005	PREDICTED: keratin, type I cuticular Ha2 [Ovis aries]	KRT32	166.062	22.69	1	3	9	57	0.512977
426229375	PREDICTED: drebrin [Ovis aries]	DBN1	165.655	25.83	1	18	18	41	1.5983
426236433	PREDICTED: serine/threonine-protein kinase DCLK1 isoform 3 [Ovis aries]	DCLK1	162.749	32.84	9	19	19	38	1.52781
426246698	PREDICTED: LOW QUALITY PROTEIN: brain acid soluble protein 1 [Ovis aries]	BASP1	159.094	68.83	1	13	13	38	1.53263
426216925	PREDICTED: transgelin-2 isoform 3 [Ovis aries]	TAGLN2	147.745	65.33	1	12	13	44	0.554399
426224424	PREDICTED: keratin, type II cytoskeletal 2 epidermal [Ovis aries]	KRT2	147.743	18.15	1	5	12	45	1.80123
426255344	PREDICTED: LOW QUALITY PROTEIN: heat shock protein beta-1 [Ovis aries]	HSPB1	144.332	40.54	1	6	6	43	0.600029
426247242	PREDICTED: 60S ribosomal protein L6-like [Ovis aries]	RPL6	144.029	54.36	2	17	17	49	0.658037
426218939	PREDICTED: filaggrin-2 [Ovis aries]	FLG2	142.626	34.51	1	19	19	38	0.227617
426239367	PREDICTED: prolargin [Ovis aries]	PRELP	141.648	46.98	1	16	16	43	0.624242
426221484	PREDICTED: myosin light chain 1/3, skeletal muscle isoform isoform 1 [Ovis aries]	MYL1	141.139	71.35	3	10	12	40	0.402542
223633900	myosin regulatory light chain 2, skeletal muscle isoform [Ovis aries]	MYLPF	137.614	78.24	2	14	14	40	0.363906
426243145	PREDICTED: reticulocalbin-3 [Ovis aries]	RCN3	137.498	42.68	1	3	9	34	1.54268
426252090	PREDICTED: LOW QUALITY PROTEIN: alpha-actinin-3 [Ovis aries]	ACTN3	136.653	16.82	1	4	14	37	0.483027
426216580	PREDICTED: selenium-binding protein 1 [Ovis aries]	SBP1	135.601	42.16	1	17	17	37	0.352375
426227720	PREDICTED: peptidyl-prolyl cis-trans isomerase FKBP9 [Ovis aries]	FKBP9	135.599	38.43	1	14	14	35	1.60071
426226638	PREDICTED: keratin, type II cytoskeletal 80 [Ovis aries]	KRT80	133.108	32.83	1	15	17	42	0.519349
426219841	PREDICTED: asporin [Ovis aries]	ASPN	131.135	40.27	1	13	13	34	0.497175
426221104	PREDICTED: nebulin [Ovis aries]	NEB	128.848	8.63	1	37	39	44	0.622108
426255918	PREDICTED: annexin A8-like isoform 1 [Ovis aries]	ANXA8L	125.184	61.16	3	18	18	34	0.52255
426234223	PREDICTED: LOW QUALITY PROTEIN: spectrin beta chain, erythrocytic [Ovis aries]	SPTB	123.691	11.48	1	20	25	35	0.528452
426232508	PREDICTED: thrombospondin-4 [Ovis aries]	THBS4	123.095	33.33	2	22	22	31	2.19399
57163939	glycogen phosphorylase, muscle form [Ovis aries]	PYGM	121.473	28.15	1	16	23	33	0.480835
426256494	PREDICTED: myomesin-2 [Ovis aries]	MYOM2	116.072	20.43	1	30	30	35	0.561332
426217001	PREDICTED: apolipoprotein A-II [Ovis aries]	APOA2	115.469	36	1	4	4	32	1.60738
426217732	PREDICTED: kininogen-2 isoform 1 [Ovis aries]	KNG2	113.231	29.89	1	3	19	32	1.52766
426237913	PREDICTED: gasdermin-A [Ovis aries]	GSDMA	112.34	47.53	1	16	16	31	0.39132
426253507	PREDICTED: enoyl-CoA hydratase, mitochondrial-like [Ovis aries]	ECHS1	111.629	42.62	1	11	11	29	0.643711
426258858	PREDICTED: troponin T, fast skeletal muscle [Ovis aries]	TNNT3	110.149	33.77	1	10	12	35	0.421949
426254077	PREDICTED: 3-ketoacyl-CoA thiolase, mitochondrial [Ovis aries]	ACAA2	106.643	40.94	1	12	12	27	0.537656
426232612	PREDICTED: acidic leucine-rich nuclear phosphoprotein 32 family member A isoform 1 [Ovis aries]	ANP32A	105.439	35.74	3	5	12	32	1.62534
426242361	PREDICTED: liver carboxylesterase-like isoform 1 [Ovis aries]	LOC101116336	104.498	27.74	2	10	16	28	0.262602
426239050	PREDICTED: polymerase I and transcript release factor [Ovis aries]	PTRF	103.891	24.77	1	10	10	30	0.612845
426247071	PREDICTED: heat shock 70 kDa protein 4L [Ovis aries]	HSPA4L	103.75	32.86	1	20	23	27	0.611152
426248962	PREDICTED: LOW QUALITY PROTEIN: protein AHNAK2 [Ovis aries]	AHNAK2	102.633	36.76	1	13	13	28	0.459023
223633894	fatty acid-binding protein, epidermal [Ovis aries]	FABP5	102.525	62.22	2	8	8	24	0.606353
426220597	PREDICTED: cathepsin B [Ovis aries]	CTSB	102.394	50.15	1	12	12	25	0.462673
426244537	PREDICTED: neural cell adhesion molecule 1 isoform 2 [Ovis aries]	NCAM1	98.2392	21.56	4	17	17	30	1.53528
426234397	PREDICTED: ethylmalonyl-CoA decarboxylase isoform 1 [Ovis aries]	ECHDC1	96.2342	51.5	2	12	12	25	0.440816
426252062	PREDICTED: cystatin-M [Ovis aries]	CST6	96.234	66.89	1	8	8	21	0.427444
426252688	PREDICTED: plakophilin-3 [Ovis aries]	PKP3	95.7771	28.69	1	17	17	25	0.503884
426249561	PREDICTED: LOW QUALITY PROTEIN: laminin subunit beta-2 [Ovis aries]	LAMB2	95.3582	12.35	1	19	20	28	0.524274
426253383	PREDICTED: alpha-internexin [Ovis aries]	INA	90.8641	13.02	1	4	7	27	1.54615
57619268	interferon-induced GTP-binding protein Mx1 [Ovis aries]	MX1	88.9277	26.3	1	13	15	27	0.134867
426224412	PREDICTED: keratin, type I cytoskeletal 18 [Ovis aries]	KRT18	88.8539	37.78	2	12	14	32	0.549055
426246566	PREDICTED: succinyl-CoA:3-ketoacid coenzyme A transferase 1, mitochondrial [Ovis aries]	OXCT1	86.3897	29.81	1	12	12	24	0.474515
426218222	PREDICTED: retinol-binding protein 1 [Ovis aries]	RBP1	85.3953	77.78	1	9	9	24	1.8187
426238171	PREDICTED: band 3 anion transport protein isoform 1 [Ovis aries]	SLC4A1	84.3848	27.96	2	22	22	26	0.381459
426215884	PREDICTED: N(G),N(G)-dimethylarginine dimethylaminohydrolase 1 isoform 1 [Ovis aries]	DDAH1	82.7025	48.42	2	11	12	24	1.97721
426240960	PREDICTED: calmodulin-like [Ovis aries]	CML	81.6776	60.4	1	8	8	21	0.58648
426241863	PREDICTED: LOW QUALITY PROTEIN: laminin subunit alpha-5 [Ovis aries]	LAMA5	81.0266	7.02	1	19	19	23	0.647268
57164333	uterine milk protein precursor [Ovis aries]	UTMP	80.6	28.9	1	13	13	24	0.367639
426231623	PREDICTED: ubiquitin carboxyl-terminal hydrolase isozyme L1 isoform 1 [Ovis aries]	UCHL1	79.6714	45.74	4	9	10	23	1.98816
426230702	PREDICTED: perilipin-4 [Ovis aries]	PLIN4	77.9702	44.15	1	15	15	23	0.330442
426248226	PREDICTED: cellular retinoic acid-binding protein 1 [Ovis aries]	CRABP1	75.7638	51.09	1	5	6	20	2.3028
426218937	PREDICTED: uncharacterized protein LOC101120378 [Ovis aries]	HRNR	74.7619	25.03	1	17	17	26	0.476945
426253645	PREDICTED: desmocollin-1 isoform 1 [Ovis aries]	DSC1	74.6744	19.02	1	15	15	21	0.4887
163914421	troponin C type 2 (fast) [Ovis aries]	TNNC2	74.0356	55.63	2	8	8	17	0.609543
426230462	PREDICTED: trans-2,3-enoyl-CoA reductase [Ovis aries]	TECR	73.5404	27.16	1	7	7	20	0.558385
525507176	ribosomal protein S8 [Ovis aries]	RPS8	73.3803	46.15	1	9	9	23	0.666863
426257079	PREDICTED: putative RNA-binding protein 3 isoform 5 [Ovis aries]	RBM3	73.2388	45.63	1	6	6	17	1.63307
426230314	PREDICTED: procollagen galactosyltransferase 1 [Ovis aries]	COLGALT1	72.427	21.2	2	12	13	21	1.83583
426217762	PREDICTED: insulin-like growth factor 2 mRNA-binding protein 2 isoform 2 [Ovis aries]	IGF2BP2	71.6481	20.68	2	8	11	18	1.53965
426226125	PREDICTED: carnitine O-acetyltransferase [Ovis aries]	CRAT	70.1745	23.76	1	14	14	21	0.365499
426241120	PREDICTED: protein-glutamine gamma-glutamyltransferase E [Ovis aries]	TGM3	69.8437	15.92	1	10	10	19	0.473466
426258415	PREDICTED: creatine kinase B-type-like, partial [Ovis aries]	CKB	69.3244	49.08	2	6	6	16	0.65436
426224047	PREDICTED: eukaryotic translation initiation factor 5B [Ovis aries]	EIF5B	67.9419	15.83	1	14	15	16	1.61021
426231317	PREDICTED: hydroxyacyl-coenzyme A dehydrogenase, mitochondrial [Ovis aries]	HADH	66.5801	36.94	1	13	13	25	0.635536
57526379	retinal dehydrogenase 1 [Ovis aries]	RDH1	66.1923	26.75	1	9	12	19	0.554468
426249104	PREDICTED: LOW QUALITY PROTEIN: 60S ribosomal protein L14 [Ovis aries]	RPL14	66.1248	26.39	1	6	6	17	0.663484
426238820	PREDICTED: LOW QUALITY PROTEIN: chromodomain-helicase-DNA-binding protein 3 [Ovis aries]	CHD3	65.9883	7.28	4	7	13	19	1.66085
426249070	PREDICTED: 1-phosphatidylinositol 4,5-bisphosphate phosphodiesterase delta-1 [Ovis aries]	PLCD1	65.2096	23.88	3	14	14	16	0.655795
426241432	PREDICTED: myosin regulatory light chain 2, smooth muscle major isoform-like isoform 1 [Ovis aries]	Mlc2	64.4617	53.49	3	3	7	19	0.359105
167900488	fatty acid-binding protein, adipocyte [Ovis aries]	FABP4	63.2644	45.45	1	6	6	15	0.269848
57164199	calponin-1 [Ovis aries]	CNN1	62.2965	37.04	1	8	9	17	0.297326
426217393	PREDICTED: 60S ribosomal protein L24 [Ovis aries]	RPL24	61.175	40.76	1	8	8	19	0.661633
426243818	PREDICTED: flavin reductase (NADPH) [Ovis aries]	BLVRB	60.4005	36.78	1	5	5	15	0.594861
426254759	PREDICTED: procollagen-lysine,2-oxoglutarate 5-dioxygenase 3 [Ovis aries]	PLOD3	59.7956	21.14	1	14	14	19	1.5608
426216639	PREDICTED: cornifin-A [Ovis aries]	SPRR1A	59.1621	77.69	2	4	4	15	0.636718
426240465	PREDICTED: EF-hand domain-containing protein D2, partial [Ovis aries]	EFHD2	57.9207	45.7	1	8	10	20	0.607185
426236229	PREDICTED: carbonic anhydrase 2 [Ovis aries]	CA2	57.9001	32.13	1	7	7	16	0.366126
426249351	PREDICTED: sarcolemmal membrane-associated protein isoform 2 [Ovis aries]	SLMAP	57.6896	17.22	4	15	15	17	0.543113
426217738	PREDICTED: histidine-rich glycoprotein [Ovis aries]	HRG	57.1144	21.74	1	12	12	17	1.55515
426220879	PREDICTED: integrin alpha-6 [Ovis aries]	ITGA6	57.0505	15.09	1	14	14	18	0.665205
426242723	PREDICTED: uncharacterized protein LOC101117186 [Ovis aries]	DMKN	56.7419	21.55	1	8	8	12	0.165826
426249966	PREDICTED: SWI/SNF complex subunit SMARCC1 [Ovis aries]	SMARCC1	56.5717	8.17	1	4	9	16	0.306545
426235688	PREDICTED: fatty acid-binding protein 9 [Ovis aries]	Fabp9	56.3805	56.06	1	5	6	15	0.203361
426256230	PREDICTED: long-chain-fatty-acid--CoA ligase 1 isoform 3 [Ovis aries]	ACSL1	55.7604	20.6	3	12	13	18	0.529259
426216337	PREDICTED: calsequestrin-2 isoform 2 [Ovis aries]	CASQ2	55.1836	23.21	2	9	9	16	0.455765
426227399	PREDICTED: adseverin [Ovis aries]	SCIN	55.0953	17.62	1	12	12	17	0.6002
426244910	PREDICTED: hemopexin [Ovis aries]	HPX	54.4268	20.7	1	9	9	18	2.74062
426220937	PREDICTED: kelch repeat and BTB domain-containing protein 10 [Ovis aries]	KBTBD10	54.3021	20.46	1	12	12	16	0.648643
426253120	PREDICTED: long-chain-fatty-acid--CoA ligase 5 [Ovis aries]	ACSL5	53.2032	21.23	2	12	13	15	0.293591
426228860	PREDICTED: caspase-14 [Ovis aries]	CASP14	52.4951	31.82	1	8	8	15	0.369171
426219999	PREDICTED: bifunctional epoxide hydrolase 2 [Ovis aries]	EPHX2	50.7062	21.98	1	11	11	15	0.561717
426248750	PREDICTED: pro-cathepsin H [Ovis aries]	CTSH	50.2384	18.59	1	7	7	15	0.334508
426237663	PREDICTED: fatty aldehyde dehydrogenase [Ovis aries]	ALDH3A2	49.9198	19.38	1	8	8	14	0.642814
426217992	PREDICTED: LOW QUALITY PROTEIN: Golgi integral membrane protein 4 [Ovis aries]	GOLIM4	49.6869	17.01	1	12	12	15	1.59658
426233416	PREDICTED: galectin-3 [Ovis aries]	LGALS3	49.2269	25.3	1	6	6	12	0.53285
426255340	PREDICTED: NADPH--cytochrome P450 reductase [Ovis aries]	POR	47.7436	22.04	1	12	12	14	0.652726
426246560	PREDICTED: hydroxymethylglutaryl-CoA synthase, cytoplasmic [Ovis aries]	HMGCS1	46.7771	21.92	1	10	10	13	0.590179
426228505	PREDICTED: zinc finger CCCH-type antiviral protein 1-like [Ovis aries]	ZC3HAV1L	46.4262	21.84	1	5	5	10	1.52428
426218062	PREDICTED: pentraxin-related protein PTX3 [Ovis aries]	PTX3	46.1009	28.68	1	9	9	12	1.68975
57164175	serine hydroxymethyltransferase, cytosolic [Ovis aries]	SHMT1	45.6764	27.89	1	11	11	13	0.633868
426251410	PREDICTED: enoyl-CoA delta isomerase 2, mitochondrial [Ovis aries]	ECI2	45.5951	24.93	1	7	7	13	0.387498
60223043	alpha-crystallin B chain [Ovis aries]	CRYAB	45.3952	22.29	1	4	4	12	0.451805
426220282	PREDICTED: phosphoserine aminotransferase isoform 1 [Ovis aries]	PSAT1	45.1534	22.7	2	8	8	15	0.596607
57526451	protein-arginine deiminase type-3 [Ovis aries]	PADI3	44.789	12.35	1	7	8	14	0.39248
426252646	PREDICTED: mucin-6 [Ovis aries]	MUC6	44.726	6.28	1	5	5	14	0.56155
426245648	PREDICTED: cell surface glycoprotein MUC18 [Ovis aries]	MCAM	44.6218	15.67	1	9	9	12	0.627557
426216663	PREDICTED: protein S100-A2 [Ovis aries]	S100A2	43.7445	27.84	1	5	5	17	0.352827
426242855	PREDICTED: delta(3,5)-Delta(2,4)-dienoyl-CoA isomerase, mitochondrial [Ovis aries]	ECH1	43.5969	24.85	1	7	7	14	0.444158
426216659	PREDICTED: protein S100-A4 [Ovis aries]	S100A4	43.3385	35.64	1	4	4	15	0.502588
426254395	PREDICTED: acyl-coenzyme A synthetase ACSM1, mitochondrial-like isoform 2 [Ovis aries]	ACSM1	43.2902	22.88	1	12	12	13	0.580408
426221625	PREDICTED: non-histone chromosomal protein HMG-14-like [Ovis aries]	Hmgn1	43.2173	30.69	4	5	5	14	1.69918
426253311	PREDICTED: retinol-binding protein 4 [Ovis aries]	RBP4	42.7539	14.37	1	4	4	11	1.7276
426239064	PREDICTED: LOW QUALITY PROTEIN: membrane primary amine oxidase [Ovis aries]	AOC3	42.6163	18.64	1	3	9	10	0.552249
426249455	PREDICTED: abhydrolase domain-containing protein 14B [Ovis aries]	ABHD14B	42.2514	36.67	1	7	7	13	0.647916
426235157	PREDICTED: laminin subunit alpha-2 [Ovis aries]	LAMA2	42.133	3.5	1	11	11	13	0.640703
426248318	PREDICTED: protein PML [Ovis aries]	PML	40.1587	11.45	1	10	10	13	0.609428
426218182	PREDICTED: procollagen-lysine,2-oxoglutarate 5-dioxygenase 2 isoform 1 [Ovis aries]	PLOD2	40.042	12.72	2	9	9	12	1.59859
426233584	PREDICTED: LOW QUALITY PROTEIN: putative polypeptide N-acetylgalactosaminyltransferase-like protein 1 [Ovis aries]	GALNT16	39.6609	19.39	2	10	10	12	1.65701
426226315	PREDICTED: LOW QUALITY PROTEIN: retroviral-like aspartic protease 1 [Ovis aries]	ASPRV1	39.6424	26.63	1	6	6	8	0.430483
426251204	PREDICTED: BOLA class I histocompatibility antigen, alpha chain BL3-6-like [Ovis aries]	LOC101105609	39.4105	10.93	3	3	5	12	0.657418
426250247	PREDICTED: probable C->U-editing enzyme APOBEC-2 [Ovis aries]	APOBEC2	39.3424	37.95	1	6	7	12	0.520111
426227923	PREDICTED: alpha-aminoadipic semialdehyde synthase, mitochondrial [Ovis aries]	AASS	38.8905	11.91	1	11	11	12	0.635684
426250439	PREDICTED: glutathione S-transferase A2 [Ovis aries]	GSTA2	38.7521	26.91	1	3	7	11	1.64468
195972813	MHC class I antigen precursor [Ovis aries]	OVAR	38.355	15.76	2	4	5	11	0.327206
426243191	PREDICTED: kallikrein-10 [Ovis aries]	KLK10	38.313	15.77	1	4	4	10	0.32431
57164283	acetyl-CoA carboxylase 1 [Ovis aries]	ACACA	38.0207	4.82	1	11	11	12	0.545555
426258586	PREDICTED: myc box-dependent-interacting protein 1-like, partial [Ovis aries]	BIN1	37.1697	30.18	1	5	5	9	0.622241
426253291	PREDICTED: interferon-induced protein with tetratricopeptide repeats 1 [Ovis aries]	IFIT1	36.3792	19.42	1	8	9	12	0.27229
426216935	PREDICTED: calsequestrin-1 [Ovis aries]	CASQ1	36.0226	16.92	1	6	6	10	0.408533
426250985	PREDICTED: glutamate--cysteine ligase catalytic subunit [Ovis aries]	GCLC	35.5642	11.88	1	9	9	10	0.558319
426233386	PREDICTED: glycine amidinotransferase, mitochondrial [Ovis aries]	GATM	35.2831	22.93	1	9	9	11	0.642134
426253415	PREDICTED: LOW QUALITY PROTEIN: heat shock 70 kDa protein 12A [Ovis aries]	HSPA12A	35.1165	11.88	1	6	7	10	0.619329
426233242	PREDICTED: cingulin-like protein 1 [Ovis aries]	CGNL1	34.9383	7.82	1	11	11	12	0.64075
426216895	PREDICTED: spectrin alpha chain, erythrocytic 1 [Ovis aries]	SPTA1	34.8283	6.02	1	11	11	11	0.406854
426216865	PREDICTED: cellular retinoic acid-binding protein 2 isoform 2 [Ovis aries]	CRABP2	34.7444	55.07	1	5	6	9	2.04198
426251587	PREDICTED: cysteine and glycine-rich protein 3 [Ovis aries]	CSRP3	34.4489	40.72	1	6	7	10	0.624188
426226436	PREDICTED: interferon-induced, double-stranded RNA-activated protein kinase [Ovis aries]	EIF2AK2	34.4	15.47	1	8	8	10	0.474777
426253989	PREDICTED: laminin subunit alpha-3 [Ovis aries]	LAMA3	34.2826	2.55	2	8	9	13	0.66311
426216669	PREDICTED: protein S100-A16 isoform 2 [Ovis aries]	S100A16	34.0051	33.98	1	3	3	9	0.657776
426241076	PREDICTED: inosine triphosphate pyrophosphatase isoform 1 [Ovis aries]	ITPA	32.2952	21.15	3	3	3	6	1.52444
426223404	PREDICTED: anthrax toxin receptor 1 isoform 2 [Ovis aries]	ANTXR1	31.708	9.61	2	5	5	10	1.53718
426256256	PREDICTED: PDZ and LIM domain protein 3 isoform 4 [Ovis aries]	PDLIM3	31.4478	25	5	5	5	7	0.650605
57619277	potassium-chloride cotransporter-1 [Ovis aries]	KCC1	30.9965	5.71	2	3	6	8	0.528171
426218571	PREDICTED: EF-hand domain-containing protein D1, partial [Ovis aries]	EFHD1	30.7256	30.29	1	3	5	10	0.243713
426237951	PREDICTED: keratin, type I cytoskeletal 26 [Ovis aries]	KRT26	30.6075	15.38	1	5	7	9	0.207307
187937000	glutaredoxin-1 [Ovis aries]	GLRX	30.2382	30.19	1	3	3	6	0.64893
426218761	PREDICTED: adenylate kinase isoenzyme 4, mitochondrial, partial [Ovis aries]	AK4	29.1597	25.46	1	5	5	8	0.60339
426216661	PREDICTED: protein S100-A3 [Ovis aries]	S100A3	28.7616	49.49	1	5	5	9	0.119553
426238021	PREDICTED: eukaryotic translation initiation factor 1 [Ovis aries]	EIF1	28.6671	38.05	2	3	3	7	1.51909
426218375	PREDICTED: 1-acyl-sn-glycerol-3-phosphate acyltransferase gamma [Ovis aries]	AGPAT3	28.5206	18.09	1	7	7	8	0.590955
426222154	PREDICTED: protein NipSnap homolog 3A, partial [Ovis aries]	NIPSNAP3A	28.4362	37.34	1	8	8	9	0.54249
215276948	laminin subunit gamma-2 precursor [Ovis aries]	LAMC2	28.0839	6.63	1	6	6	7	0.622814
118403288	interferon-induced GTP-binding protein Mx2 [Ovis aries]	MX2	27.8823	10.22	1	3	5	7	0.432983
426234449	PREDICTED: gap junction alpha-1 protein [Ovis aries]	GJA1	27.582	14.92	1	4	4	6	0.613322
426217724	PREDICTED: adiponectin [Ovis aries]	ADIPOQ	27.0332	20.5	1	4	4	7	0.62723
426255279	PREDICTED: tripartite motif-containing protein 72 [Ovis aries]	TRIM72	26.3993	20.37	1	6	6	6	0.610923
426219851	PREDICTED: cathepsin L1 isoform 2 [Ovis aries]	CTSL1	26.3354	12.87	2	3	5	9	0.456012
426215618	PREDICTED: LOW QUALITY PROTEIN: tumor-associated calcium signal transducer 2 [Ovis aries]	TACSTD2	26.2498	23.51	1	5	5	7	0.570957
426219307	PREDICTED: leucine-rich repeat-containing protein 15 [Ovis aries]	LRRC15	25.506	8.6	1	5	5	8	0.187014
157278606	perilipin-2 [Ovis aries]	PLIN2	25.4791	20.44	1	7	7	8	0.349254
426253981	PREDICTED: desmoglein-4 [Ovis aries]	DSG4	25.223	7.85	1	7	7	7	0.367004
426242859	PREDICTED: uncharacterized protein LOC101113431 [Ovis aries]	CCER2	25.0673	23.14	1	6	6	8	2.54105
426255898	PREDICTED: LIM domain-binding protein 3 isoform 2 [Ovis aries]	LDB3	24.9954	9.12	4	5	5	8	0.659473
426222804	PREDICTED: alkaline phosphatase, tissue-nonspecific isozyme [Ovis aries]	ALPL	24.9303	14.17	2	7	7	9	1.83196
426247172	PREDICTED: acetoacetyl-CoA synthetase [Ovis aries]	AACS	24.5123	11.16	1	8	8	9	0.623632
426247768	PREDICTED: 2'-5'-oligoadenylate synthase 2 [Ovis aries]	OAS2	23.9827	4.79	1	4	4	7	0.219297
426215718	PREDICTED: guanine nucleotide-binding protein G(I)/G(S)/G(O) subunit gamma-12 [Ovis aries]	GNG12	23.3946	56.94	1	3	3	6	0.624229
426254761	PREDICTED: 2-acylglycerol O-acyltransferase 3-like [Ovis aries]	MOGAT3	22.9673	12.39	3	4	4	6	0.246807
426243938	PREDICTED: LOW QUALITY PROTEIN: kinesin light chain 3 [Ovis aries]	KLC3	22.6918	16.9	1	5	5	6	0.602303
426248466	PREDICTED: creatine kinase U-type, mitochondrial isoform 2 [Ovis aries]	CKMT1A	21.7188	11.54	1	4	4	5	0.377595
426247880	PREDICTED: LOW QUALITY PROTEIN: smoothelin [Ovis aries]	SMTN	21.4911	10.74	1	6	6	6	0.63777
426239209	PREDICTED: galectin-3-binding protein [Ovis aries]	LGALS3BP	21.3318	11.58	1	5	5	5	0.570554
426215306	PREDICTED: solute carrier family 2, facilitated glucose transporter member 1 isoform 2 [Ovis aries]	SLC2A1	21.1389	13.22	2	5	6	7	0.588315
426215448	PREDICTED: fatty-acid amide hydrolase 1-like [Ovis aries]	FAAH	20.8828	10.26	1	6	6	6	0.297692
187607597	phosphoserine phosphatase [Ovis aries]	PSPH	20.6347	17.33	1	4	4	7	0.508794
168693441	CD9 antigen [Ovis aries]	CD9	20.3665	11.5	1	3	3	6	0.633578
426239960	PREDICTED: sterol O-acyltransferase 1 [Ovis aries]	SOAT1	20.3469	9.71	1	5	5	7	0.538579
426256768	PREDICTED: small muscular protein [Ovis aries]	SMPX	20.0807	33.33	1	3	3	5	0.562429
426258033	PREDICTED: sushi repeat-containing protein SRPX [Ovis aries]	SRPX	19.7842	13.64	1	5	5	5	0.615413
426223112	PREDICTED: lysophospholipid acyltransferase 2 [Ovis aries]	MBOAT2	19.6458	11.83	1	5	5	6	0.475109
426234744	PREDICTED: 5'-nucleotidase isoform 2 [Ovis aries]	NT5E	19.484	10.88	3	5	5	5	0.545179
426219871	PREDICTED: fructose-1,6-bisphosphatase 1 [Ovis aries]	FBP1	19.0584	16.86	2	4	4	4	0.622306
426241366	PREDICTED: acetyl-coenzyme A synthetase, cytoplasmic-like isoform 1 [Ovis aries]	ACSS2	18.8641	3.42	2	3	3	6	0.519594
426222380	PREDICTED: probable ATP-dependent RNA helicase DDX58 [Ovis aries]	DDX58	18.774	7.1	1	6	6	6	0.311726
426239661	PREDICTED: dimethylaniline monooxygenase [N-oxide-forming] 2 [Ovis aries]	FMO2	18.6306	10.29	1	5	5	7	0.35087
251823911	epidermal retinol dehydrogenase 2 [Ovis aries]	SDR16C5	18.5151	18.77	1	4	4	4	0.327393
426258230	PREDICTED: LOW QUALITY PROTEIN: zinc finger protein 185 [Ovis aries]	ZNF185	18.4164	8.55	1	5	5	6	0.524145
426234813	PREDICTED: pantetheinase isoform 1 [Ovis aries]	VNN1	18.1977	10.18	2	4	4	5	1.92616
426252829	PREDICTED: sorbin and SH3 domain-containing protein 1 isoform 1 [Ovis aries]	SORBS1	17.5843	7.3	4	4	4	5	0.463851
426233907	PREDICTED: phosphoenolpyruvate carboxykinase [GTP], mitochondrial [Ovis aries]	PCK2	17.5243	7.62	1	5	5	5	0.587141
426233718	PREDICTED: maleylacetoacetate isomerase isoform 1 [Ovis aries]	GSTZ1	17.5135	24.54	3	3	3	4	0.36098
426216116	PREDICTED: chloride channel CLIC-like protein 1 isoform 1 [Ovis aries]	CLCC1	17.4618	8.74	2	4	4	5	1.58518
426231277	PREDICTED: glutamyl aminopeptidase [Ovis aries]	ENPEP	17.451	4.63	1	4	4	5	1.69917
426229836	PREDICTED: serine protease inhibitor Kazal-type 5 isoform 1 [Ovis aries]	SPINK5	17.323	7.34	2	6	6	7	0.246254
426224512	PREDICTED: glycerol-3-phosphate dehydrogenase [NAD(+)], cytoplasmic isoform 2 [Ovis aries]	GPD1	17.2471	14.9	2	6	6	7	0.447001
426239409	PREDICTED: SLIT-ROBO Rho GTPase-activating protein 2-like isoform 1 [Ovis aries]	SRGAP2	17.1406	6.34	2	3	5	5	0.518041
426239028	PREDICTED: keratin-associated protein 16-1-like [Ovis aries]	KRTAP16-1	16.8116	4.3	1	3	3	5	0.133399
57163963	pyridoxal kinase [Ovis aries]	PDXK	16.7877	15.82	1	3	3	4	0.60923
426242025	PREDICTED: protein-glutamine gamma-glutamyltransferase 2 [Ovis aries]	TGM2	16.6375	6.13	1	4	4	5	0.32447
426216945	PREDICTED: peroxisomal biogenesis factor 19 isoform 3 [Ovis aries]	PEX19	16.5926	28.23	3	4	4	5	0.665611
426256026	PREDICTED: uncharacterized protein C1orf198 homolog [Ovis aries]	C25H1orf198	16.4058	10.51	1	3	3	5	1.50075
426242877	PREDICTED: transcription elongation factor SPT5 isoform 2 [Ovis aries]	SUPT5H	16.4011	3.9	2	3	3	3	2.31736
426254131	PREDICTED: uncharacterized protein LOC101120129 [Ovis aries]	LOC101120129	16.0442	3.91	1	4	4	6	0.285476
426251107	PREDICTED: deoxyribonucleoside 5'-monophosphate N-glycosidase [Ovis aries]	RCL	15.6819	20.35	1	4	4	6	1.73105
426246925	PREDICTED: pleiotropic regulator 1 isoform 2 [Ovis aries]	PLRG1	15.1391	10.32	2	6	6	6	1.59568
291621642	plasminogen activator inhibitor 2 [Ovis aries]	SERPINB2	15.108	8.89	2	3	3	3	0.629192
426243364	PREDICTED: fatty acid 2-hydroxylase [Ovis aries]	FA2H	14.9633	10.67	1	3	3	3	0.335261
426236645	PREDICTED: KDEL motif-containing protein 1 [Ovis aries]	KDELC1	14.7804	7.77	1	4	4	4	1.55884
426215602	PREDICTED: LOW QUALITY PROTEIN: delta(24)-sterol reductase [Ovis aries]	DHCR24	14.6885	7.18	1	4	4	4	0.435319
57163949	aquaporin-1 [Ovis aries]	AQP1	14.1348	14.71	1	3	3	5	0.484765
426257017	PREDICTED: G antigen family C member 1-like [Ovis aries]	PAGE4	14.1146	30.84	1	3	3	4	0.279999
426239988	PREDICTED: glutamine synthetase-like [Ovis aries]	GLUL	14.1008	6.43	2	3	3	4	0.64373
426257498	PREDICTED: HIV Tat-specific factor 1 homolog [Ovis aries]	HTATSF1	13.5493	3.88	1	4	4	5	2.29352
426244228	PREDICTED: soluble scavenger receptor cysteine-rich domain-containing protein SSC5D [Ovis aries]	SSC5D	13.319	4.14	1	3	3	3	1.93604
426238639	PREDICTED: LOW QUALITY PROTEIN: unconventional myosin-Id [Ovis aries]	MYO1D	13.1967	2.79	1	3	3	4	0.644788
426255772	PREDICTED: myozenin-1 [Ovis aries]	MYOZ1	13.1018	13.73	1	3	3	3	0.464101
207028179	NADP-dependent malic enzyme [Ovis aries]	ME1	12.9387	11.21	1	5	5	5	0.648127
426253889	PREDICTED: serpin B3-like [Ovis aries]	SERPINB3	12.8688	6.41	3	3	3	5	0.489219
426252620	PREDICTED: 7-dehydrocholesterol reductase [Ovis aries]	DHCR7	12.608	4.7	1	3	3	5	0.546528
426245652	PREDICTED: poliovirus receptor-related protein 1 [Ovis aries]	PVRL1	12.0413	6.86	1	4	4	4	0.434875
426219087	PREDICTED: V-set and immunoglobulin domain-containing protein 8 [Ovis aries]	VSIG8	12.0151	7.28	1	3	3	3	0.233643
426229379	PREDICTED: PDZ and LIM domain protein 7-like isoform 2 [Ovis aries]	PDLIM7	12.007	23.42	1	4	4	4	0.555387
426250646	PREDICTED: corneodesmosin [Ovis aries]	CDSN	11.9141	8.72	1	3	3	3	0.156245
426226257	PREDICTED: LOW QUALITY PROTEIN: syndecan-1 [Ovis aries]	SDC1	11.3921	15	1	3	3	3	0.527051
57164169	prostaglandin G/H synthase 1 precursor [Ovis aries]	PTGS1	11.3849	6.5	2	3	3	3	0.610434
426242521	PREDICTED: transcriptional repressor CTCF isoform 2 [Ovis aries]	CTCF	11.1323	3.3	3	3	3	4	1.99384
426257326	PREDICTED: protein POF1B [Ovis aries]	POF1B	11.087	7.63	1	5	5	5	0.589759
426248474	PREDICTED: small EDRK-rich factor 2 isoform 2 [Ovis aries]	SERF2	10.997	30.51	6	3	3	4	1.5489
426236253	PREDICTED: beta-1-syntrophin [Ovis aries]	SNTB1	10.8653	9.62	1	3	3	3	0.637964
426227437	PREDICTED: aryl hydrocarbon receptor [Ovis aries]	AHR	10.8557	3.44	1	3	3	3	1.5144
426234365	PREDICTED: high mobility group nucleosome-binding domain-containing protein 3 isoform 2 [Ovis aries]	HMGN3	10.454	22	3	3	3	4	2.2298
426255912	PREDICTED: protein FAM25C-like [Ovis aries]	FAM25C	10.2737	31.46	2	3	3	3	0.320793
426243766	PREDICTED: LOW QUALITY PROTEIN: ryanodine receptor 1 [Ovis aries]	RYR1	9.74926	0.58	3	3	3	3	0.509933
426219203	PREDICTED: target of Nesh-SH3 [Ovis aries]	ABI3BP	9.72839	3.61	1	4	4	4	1.9033
426229584	PREDICTED: myotilin isoform 1 [Ovis aries]	MYOT	9.60353	6.21	2	3	3	3	0.626426
426257015	PREDICTED: H(+)/Cl(-) exchange transporter 5 isoform 3 [Ovis aries]	CLCN5	9.54174	2.95	4	3	3	3	1.75305
426217666	PREDICTED: D-beta-hydroxybutyrate dehydrogenase, mitochondrial [Ovis aries]	BDH1	9.53132	9.01	2	4	4	5	0.651293
426225297	PREDICTED: fatty acyl-CoA reductase 2 [Ovis aries]	FAR2	9.4123	5.63	1	3	3	3	0.264327
426253401	PREDICTED: actin filament-associated protein 1-like 2 [Ovis aries]	AFAP1L2	9.14775	3.84	1	3	3	3	0.611932
426235830	PREDICTED: protein virilizer homolog isoform 1 [Ovis aries]	VIRMA	9.09663	1.77	2	3	3	3	1.51719
426239095	PREDICTED: coiled-coil domain-containing protein 43 [Ovis aries]	CCDC43	9.07493	13.68	1	3	3	4	0.627902
426222427	PREDICTED: serine/threonine-protein kinase Nek1 [Ovis aries]	NEK1	8.92624	3.31	1	3	3	3	1.5317
426225213	PREDICTED: protein HP-20 homolog [Ovis aries]	LOC101119895	8.49693	18.23	1	3	3	3	0.657146
426216030	PREDICTED: palmdelphin [Ovis aries]	PALMD	8.41818	4.36	1	3	3	3	0.647226
426216508	PREDICTED: extracellular matrix protein 1 isoform 3 [Ovis aries]	ECM1	8.33431	7.6	3	4	4	4	0.631644
426232464	PREDICTED: 3-hydroxy-3-methylglutaryl-coenzyme A reductase isoform 2 [Ovis aries]	HMGCR	8.21888	3.95	2	3	3	3	0.519767
426222773	PREDICTED: low density lipoprotein receptor adapter protein 1 [Ovis aries]	LDLRAP1	8.17128	12.14	1	3	3	3	1.59471
426255295	PREDICTED: beta-glucuronidase-like [Ovis aries]	GUSB	7.93797	6.82	1	3	3	3	1.51831
426222519	PREDICTED: zinc finger E-box-binding homeobox 2 [Ovis aries]	ZEB2	7.38089	2.23	1	3	3	3	1.98331
426226725	PREDICTED: glucoside xylosyltransferase 1 [Ovis aries]	GXYLT1	7.17973	5.14	1	3	3	3	1.61267
426248500	PREDICTED: thyroid receptor-interacting protein 11 [Ovis aries]	TRIP11	6.77152	1.32	1	3	3	3	0.333548
